# Supplementary material for: Compliance with 24 h Movement Behavior Guidelines for Pregnant Women in Saudi Arabia: The Role of Trimester and Maternal Characteristics
Source: Healthcare (Basel). 2024 Oct 15;12(20):2042. doi: 10.3390/healthcare12202042 (PMC11506994; doi:10.3390/healthcare12202042)
Supplement: Supplementary file 1 [file healthcare-12-02042-s001.zip]

Archive with 1 entries (1 files):
- healthcare-3229558-supplementary.pdf
